# Supplementary material for: SARS-CoV-2 Seroconversion and Pregnancy Outcomes in a Population of Pregnant Women Recruited in Milan, Italy, between April 2020 and October 2020
Source: Int J Environ Res Public Health. 2022 Dec 13;19(24):16720. doi: 10.3390/ijerph192416720 (PMC9778651; doi:10.3390/ijerph192416720)
Supplement: Supplementary file 1 [file ijerph-19-16720-s001.zip]

Archive with 1 entries (1 files):
- ijerph-1970750-supplementary.pdf
